# Supplementary material for: Outcomes of Intracranial Haemorrhage in Patients Taking Direct Oral Anticoagulants or Vitamin K Antagonists: A Seven-Year Single-Centre Retrospective Analysis
Source: Clin Pract. 2026 Apr 18;16(4):79. doi: 10.3390/clinpract16040079 (PMC13115525; doi:10.3390/clinpract16040079)
Supplement: Supplementary file 1 [file clinpract-16-00079-s001.zip]

Archive with 1 entries (1 files):
- clinpract-4191333-supplementary.pdf
